# Supplementary material for: Development of a 12-Valent HPV L1 Virus-like Particle Vaccine Using an Enhanced Baculovirus Expression System
Source: Vaccines (Basel). 2026 Apr 29;14(5):398. doi: 10.3390/vaccines14050398 (PMC13211534; doi:10.3390/vaccines14050398)
Supplement: Supplementary file 1 [file vaccines-14-00398-s001.zip]

Archive with 1 entries (1 files):
- vaccines-4246930-supplementary.pdf
